# Supplementary material for: Effective Halogen-Free Flame-Retardant Additives for Crosslinked Rigid Polyisocyanurate Foams: Comparison of Chemical Structures
Source: Materials (Basel). 2022 Dec 24;16(1):172. doi: 10.3390/ma16010172 (PMC9821766; doi:10.3390/ma16010172)
Supplement: Supplementary file 1 [file materials-16-00172-s001.zip]

Archive with 1 entries (1 files):
- materials-2080238-supplementary.pdf
